# Supplementary material for: Exploring the Aβ Plaque Microenvironment in Alzheimer’s Disease Model Mice by Multimodal Lipid-Protein-Histology Imaging on a Benchtop Mass Spectrometer
Source: Pharmaceuticals (Basel). 2025 Feb 13;18(2):252. doi: 10.3390/ph18020252 (PMC11860057; doi:10.3390/ph18020252)
Supplement: Supplementary file 1 [file pharmaceuticals-18-00252-s001.zip]

Archive with 1 entries (1 files):
- pharmaceuticals-3368112-supplementary.pdf
